# Supplementary material for: Molecular characterization and integrative genomic analysis of a panel of newly established penile cancer cell lines
Source: Cell Death Dis. 2018 Jun 7;9(6):684. doi: 10.1038/s41419-018-0736-1 (PMC5992159; doi:10.1038/s41419-018-0736-1)
Supplement: Supplementary file 2 — Additional Table S1 [file 41419_2018_736_MOESM2_ESM.xlsx]

## Sheet: Sheet1
Table S1: Penile cancer cell line origins
Cell line	Age (years)	pTNM stage	Pathology grade	Histological type	Origin	Previous treatment	HPV infection (Cancer tissue/cell line)
Penl1	41	T1aN2M0	G2	Usual SCC	mLN	Partial penectomy	Negative / Negative
Penl2	50	TxN2M0	G1	Usual SCC	mLN	Total penectomy	Negative / Negative
149RCa	33	T4N3M0	G2	Usual SCC	Local recurrent lesion	Systemic therapy	Negative / Negative
149RM	33	T4N3M0	G2	Usual SCC	Scrotal invasion lesion	Systemic therapy	Negative / Negative
LM156	53	T2N3M0	G3	Usual SCC	mLN	None	Negative / Negative
Note: SCC, squamous cell carcinoma; mLN, metastatic lymph node; Systemic therapy, including partial penectomy, bilateral inguinal lymphadenectomy, adjuvant chemotherapy (cisplatin and docetaxel) and radiotherapy
