# Supplementary material for: Molecular characterization and integrative genomic analysis of a panel of newly established penile cancer cell lines
Source: Cell Death Dis. 2018 Jun 7;9(6):684. doi: 10.1038/s41419-018-0736-1 (PMC5992159; doi:10.1038/s41419-018-0736-1)
Supplement: Supplementary file 4 — Additional Table S3 [file 41419_2018_736_MOESM4_ESM.xlsx]

## Sheet: Sheet1
Additional Table S3: Patterns of nucleotide substitution in the PSCC cell lines
Mutation type	Penl1	Penl2	149RCa	149RM	LM156
A>G	3952	4036	3995	4067	4057
T>C	4046	4062	4085	4135	4062
A>T	400	418	400	400	417
T>A	417	437	432	434	404
A>C	652	706	682	688	700
T>G	686	712	718	724	707
C>A(nonCpG)	102	97	96	99	109
G>T(nonCpG)	105	120	119	119	137
C>T(nonCpG)	504	496	534	541	528
G>A(nonCpG)	525	515	533	550	561
C>G(nonCpG)	174	193	196	190	191
G>C(nonCpG)	208	223	219	223	226
C>A(CpG)	643	667	686	700	679
G>T(CpG)	644	646	636	666	670
C>T(CpG)	3899	4088	3948	4057	4101
G>A(CpG)	3970	4065	3989	4068	4087
C>G(CpG)	837	972	854	894	906
G>C(CpG)	887	936	894	920	887
