# Supplementary material for: Molecular characterization and integrative genomic analysis of a panel of newly established penile cancer cell lines
Source: Cell Death Dis. 2018 Jun 7;9(6):684. doi: 10.1038/s41419-018-0736-1 (PMC5992159; doi:10.1038/s41419-018-0736-1)
Supplement: Supplementary file 5 — Additional Table S4 [file 41419_2018_736_MOESM5_ESM.xlsx]

## Sheet: Sheet1
Additional Table S4: The consistency of vatiations in exonic regions between cell lines and their corresponding tumor tissues
Sample ID	Variate numbers in exon regions			Accordance ratios
	Common	Tissue-specific	Cell line-specific
Penl1	96190	18404	9026	0.914
Penl2	98744	19235	8383	0.922
149RCa	102038	14350	7554	0.931
149RM	106587	12728	7380	0.935
LM156	102026	17781	5761	0.947
