# Supplementary material for: Molecular characterization and integrative genomic analysis of a panel of newly established penile cancer cell lines
Source: Cell Death Dis. 2018 Jun 7;9(6):684. doi: 10.1038/s41419-018-0736-1 (PMC5992159; doi:10.1038/s41419-018-0736-1)
Supplement: Supplementary file 16 — Additional Table S15 [file 41419_2018_736_MOESM16_ESM.xlsx]

## Sheet: Sheet1
Additional Table S15: Distribution of SVs in the penile cancer cell lines
	Penl1	Penl2	149RCa	149RM	LM156
Total SV	153	200	144	168	352
ITX	9	10	11	13	19
CTX	27	44	39	41	117
DEL	106	135	82	98	123
INS	11	10	11	16	93
ITX: intra-chromosomal translocations; CTX: inter-chromosomal translocation; DEL: deletion; INS: insertion
