# Supplementary material for: Molecular characterization and integrative genomic analysis of a panel of newly established penile cancer cell lines
Source: Cell Death Dis. 2018 Jun 7;9(6):684. doi: 10.1038/s41419-018-0736-1 (PMC5992159; doi:10.1038/s41419-018-0736-1)
Supplement: Supplementary file 17 — Additional Table S16 [file 41419_2018_736_MOESM17_ESM.xlsx]

## Sheet: Sheet1
Additional Table S16: The primers and probes for quantitative real-time PCR.
	Primers	Sequence (5' to 3')
	β-globin-FP	CTGTCTTGTAACCTTGATAC
	β-globin-Probe	CY5-TCACCACCAACTTCATCCACG-BHQ2
	β-globin-RP	AGAGCCATCTATTGCTTA
	HPV16-FP	CAGGTATATCAAATATTAGTGAAG
	HPV16-Probe	FAM-AGACACGCCAGAATGGATACAA-BHQ1
	HPV16-RP	CGTCTACTATGTCATTATCG
	HPV18-FP	TCTATGTCACGAGCAATT
	HPV18-Probe	HEX-TTCTGGCTTCACACTTACAACACA-BHQ1
	HPV18-RP	GCTGAGCTTTCTACTACT
	HPV31-FP	CACAAGTAGATATTCGCATA
	HPV31-Probe	ROX-CCTGTCTGTCTGTCAATTACTGCTT-BHQ2
	HPV31-RP	GTCCTCTGAAATGTTGTC
	HPV33-FP	CAAATATCCACTACTGAAACTG
	HPV33-Probe	ROX-CAACGATAACCGACCACCACA-BHQ2
	HPV33-RP	TGCTGTTCTATTGTCCAA
	HPV35-FP	GGTCTACTCTACATCTGA
	HPV35-Probe	ROX-TGTACTACAACTACCACACCG-BHQ2
	HPV35-RP	CACCTTTTAAATGTACTATAGG
	HPV39-FP	AGACTTTATTGATGATTCCA
	HPV39-Probe	ROX-TGCTGTCTCACGCTCTGC-BHQ2
	HPV39-RP	GCCTCTTGCATATGTAAA
	HPV45-FP	TACAAATATCGGTGGGAT
	HPV45-Probe	ROX-AGCACACATAAAGGCACACAGA-BHQ2
	HPV45-RP	ACACACATAGACAGACTG
	HPV51-FP	CAAATCAAAACAACACACA
	HPV51-Probe	ROX-CATAGTCAGGCAAACGAGTCACA-BHQ2
	HPV51-RP	CTGTCCAGTAATCTCCTT
	HPV52-FP	GAAGCATCTGGTCATGTA
	HPV52-Probe	ROX-ACTTGTTACACTGCTGCTGTCA-BHQ2
	HPV52-RP	GACCCTGGAATAGGTGTA
	HPV56-FP	TTATTCTGTGTGGACATATC
	HPV56-Probe	ROX-AGCCACAATTCAACAATCCACAG-BHQ2
	HPV56-RP	TCTAATACCTCACTCAAGT
	HPV58-FP	GGTAGAAGCGGTAATAGA
	HPV58-Probe	ROX-CCTCTGCTTCTGCCTGTGTAG-BHQ2
	HPV58-RP	CCCTTCCTGTACATTAAAC
	HPV59-FP	TAGAGATTCCGTGTATGG
	HPV59-Probe	ROX-AGGCATCTATAACAGCGTATCAGC-BHQ2
	HPV59-RP	GTTATATGCTTTAATTTATCTGTTG
	HPV66-FP	AACATAAAAGACGATTTCATTA
	HPV66-Probe	ROX-TGTCTACTCGTATGTCTCCAAC-BHQ2
	HPV66-RP	ATGGTTATACTGTAGATTCTG
	HPV68-FP	CATGGAATAGATGATAGTGTA
	HPV68-Probe	ROX-AATGCTATATCACTGTCATCTGTTAA-BHQ2
	HPV68-RP	GCAGCATTACTATTACAATC
